# Supplementary material for: Evolution of Wolbachia mutualism and reproductive parasitism: insight from two novel strains that co-infect cat fleas
Source: PeerJ. 2020 Dec 17;8:e10646. doi: 10.7717/peerj.10646 (PMC7750005; doi:10.7717/peerj.10646)
Supplement: Supplemental Information 5 [file peerj-08-10646-s005.xlsx]

## Sheet: Data
Supergroup	Abbreviation	Taxon	Host	NCBI accession
B	wAlbB-2	Wolbachia endosymbiont of Aedes albopictus	Aedes albopictus	GCA_004795415.1
	wVulC-f	Wolbachia endosymbiont of Armadillidium vulgare (f element)	Armadillidium vulgare	LYUU01002088.1
B	wBta	Wolbachia endosymbiont of Bemisia tabaci China1	Bemisia tabaci	GCA_003999585.1
A	wCauA	Wolbachia endosymbiont of Carposina sasakii	Carposina sasakii	GCA_006542295.1
B	wMeg	Wolbachia endosymbiont of Chrysomya megacephala	Chrysomya megacephala	GCA_008245065.1
F	wCle	Wolbachia endosymbiont of Cimex lectularius	Cimex lectularius	AP013028.1
B	wCte	Wolbachia endosymbiont of Ctenocephalides felis	Ctenocephalides felis	N/A
	wCfeJ	Wolbachia endosymbiont of Ctenocephalides felis wCfeJ	Ctenocephalides felis	CP051157.1
	wCfeT	Wolbachia endosymbiont of Ctenocephalides felis wCfeT	Ctenocephalides felis	CP051156.1
B	wPip_Mol	Wolbachia endosymbiont of Culex molestus wPip_Mol	Culex molestus	CTEH00000000.1
B	wPip_JHB	Wolbachia endosymbiont of Culex quinquefasciatus JHB	Culex quinquefasciatus	GCA_000156735.1
B	wPip_Pel	Wolbachia endosymbiont of Culex quinquefasciatus Pel	Culex quinquefasciatus	AM999887.1
	wCon	Wolbachia endosymbiont of Cylisticus convexus	Cylisticus convexus	GCA_003344345.1
A	wCoc1	Wolbachia endosymbiont of Dactylopius coccus wCoc1	Dactylopius coccus	JMCJ00000000.1
A	wDacA	Wolbachia endosymbiont of Dactylopius coccus wDacA	Dactylopius coccus	LSYX00000000.1
B	wDacB	Wolbachia endosymbiont of Dactylopius coccus wDacB	Dactylopius coccus	LSYY00000000.1
B	wDi/wCit	Wolbachia endosymbiont of Diaphorina citri	Diaphorina citri	AMZJ00000000.1
C	wDim	Wolbachia endosymbiont of Dirofilaria immitis wDim	Dirofilaria immitis	CAWD000000000.1
A	wAna	Wolbachia endosymbiont of Drosophila ananassae	Drosophila ananassae	AAGB00000000.1
A	wInc_Cu	Wolbachia endosymbiont of Drosophila incompta wInc_Cu	Drosophila incompta	CP011148.1
A	wInc_SM	Wolbachia endosymbiont of Drosophila incompta wInc_SM	Drosophila incompta	CP011149.1
B	wMau	Wolbachia endosymbiont of Drosophila mauritiana	Drosophila mauritiana	GCA_004795975.1
A	wMel	Wolbachia endosymbiont of Drosophila melanogaster	Drosophila melanogaster	AE017196.1
A	wRec	Wolbachia endosymbiont of Drosophila recens wRec	Drosophila recens	JQAM00000000.1
A	wDsa	Wolbachia endosymbiont of Drosophila santomea	Drosophila santomea	GCA_005862095.1
A	wSim	Wolbachia endosymbiont of Drosophila simulans	Drosophila simulans	AAGC00000000.1
A	wAu	Wolbachia endosymbiont of Drosophila simulans wAu	Drosophila simulans	LK055284.1
A	wHa	Wolbachia endosymbiont of Drosophila simulans wHa	Drosophila simulans	CP003884.1
B	wNo	Wolbachia endosymbiont of Drosophila simulans wNo	Drosophila simulans	CP003883.1
A	wSpc	Wolbachia endosymbiont of Drosophila subpulchrella	Drosophila subpulchrella	NTHL00000000.1
A	wDte	Wolbachia endosymbiont of Drosophila teissieri	Drosophila teissieri	GCA_005862135.1
A	wWil	Wolbachia endosymbiont of Drosophila willistoni wWil	Drosophila willistoni	AAQP00000000.1
A	wDya	Wolbachia endosymbiont of Drosophila yakuba wYak_CY17C	Drosophila yakuba	GCA_005862115.1
E	wFol	Wolbachia endosymbiont of Folsomia candida wFol	Folsomia candida	N/A
A	wFex	Wolbachia endosymbiont of Formica exsecta	Formica exsecta	GCA_003704235.1
A	wGmm	Wolbachia endosymbiont of Glossina morsitans morsitans	Glossina morsitans morsitans	AWUH00000000.1
B	wStri	Wolbachia endosymbiont of Laodelphax striatella	Laodelphax striatella	LRUH00000000.1
B	wLcl	Wolbachia endosymbiont of Leptopilina clavipes	Leptopilina clavipes	GCA_006334525.1
D	wLs	Wolbachia endosymbiont of Litomosoides sigmodontis wLs	Litomosoides sigmodontis	N/A
F	wMen	Wolbachia endosymbiont of Mengenilla moldrzyki	Mengenilla moldrzyki	N/A
A	wUni	Wolbachia endosymbiont of Muscidifurax uniraptor	Muscidifurax uniraptor	ACFP00000000.1
A	wNon	Wolbachia endosymbiont of Nasonia oneida	Nasonia oneida	GCA_009012935.1
B	wVitB	Wolbachia endosymbiont of Nasonia vitripennis wVitB	Nasonia vitripennis	AERW00000000.1
B	wNlug	Wolbachia endosymbiont of Nilaparvata lugens	Nilaparvata lugens	GCA_007115045.1
A	wNfe	Wolbachia endosymbiont of Nomada ferruginata wNfe	Nomada ferruginata	NZ_LYUY00000000.1
A	wNfla	Wolbachia endosymbiont of Nomada flava wNfla	Nomada flava	NZ_LYUW00000000.1
A	wNleu	Wolbachia endosymbiont of Nomada leucophthalma wNleu	Nomada leucophthalma	NZ_LYUV00000000.1
A	wNpa	Wolbachia endosymbiont of Nomada panzeri wNpa	Nomada panzeri	NZ_LYUX00000000.1
C	wOo	Wolbachia endosymbiont of Onchocerca ochengi	Onchocerca ochengi	HE660029.1
C	wOv	Wolbachia endosymbiont of Onchocerca volvulus wOv	Onchocerca volvulus	ADHE00000000.1
B	Ob_Wba (wObr)	Wolbachia endosymbiont of Operophtera brumata Ob_Wba	Operophtera brumata	NZ_JYPC00000000.1
F	wOc	Wolbachia endosymbiont of Osmia caerulescens	Osmia caerulescens	N/A
M	wPni	Wolbachia endosymbiont of Pentalonia nigronervosa wPni	Pentalonia nigronervosa	N/A
B	wTpre	Wolbachia endosymbiont of Trichogramma pretiosum	Trichogramma pretiosum	LKEQ01000000
D	wWb	Wolbachia endosymbiont of Wuchereria bancrofti	Wuchereria bancrofti	NJBR00000000.2
H	wZoo	Wolbachia endosymbiont of Zootermopsis nevadensis	Zootermopsis nevadensis	N/A
A	wSuzi	Wolbachia endosymbiont str. valsugana of Drosophila suzukii	Drosophila suzukii	NZ_CAOU00000000.2
D	wBm	Wolbachia endosymbiont strain TRS of Brugia malayi	Brugia malayi	AE017321.1
B	wBol1-b	Wolbachia pipientis endosymbiont of Hypolimnas bolina wBol1-b	Hypolimnas bolina	CAOH00000000.1
B	wAlbB	Wolbachia pipientis wAlbB	Aedes albopictus	CAGB00000000.1
B	wAus	Wolbachia pipientis wAus	Plutella australiana	MRWX00000000.1
A	wMelPop	Wolbachia pipientis wMelPop	Drosophila melanogaster	AQQE00000000.1
L	wPpe	Wolbachia pipientis wPpe	Pratylenchus penetrans	MJMG00000000.1
A	wUni	Wolbachia pipientis wUni	Muscidifurax uniraptor	MUJL00000000.1
B	wVitA	Wolbachia pipientis wVitA	Nasonia vitripennis	MUJM00000000.1
A	wRi	Wolbachia sp. wRi	Drosophila simulans	CP001391.1
