# Supplementary material for: Evolution of Wolbachia mutualism and reproductive parasitism: insight from two novel strains that co-infect cat fleas
Source: PeerJ. 2020 Dec 17;8:e10646. doi: 10.7717/peerj.10646 (PMC7750005; doi:10.7717/peerj.10646)
Supplement: Supplemental Information 6 [file peerj-08-10646-s006.xlsx]

## Sheet: Data
Taxon	BioB	BioF	BioH	BioC	BioD	BioA	Literature reference
Achromobacter piechaudii ATCC 43553	ZP_06689510.1	ZP_06685979.1	ZP_06685980.1	WP_084802357.1	ZP_06685981.1	ZP_06685978.1	Gillespie, 2012
Acinetobacter albensis	WP_053580049.1	WP_092720955.1	WP_092720953.1	WP_092720956.1	WP_092720957.1	WP_092720954.1
Acinetobacter baumannii	WP_000175363.1			WP_000055877.1	WP_000016597.1	WP_000131442.1
Acinetobacter junii	WP_004915347.1	WP_075696173.1	WP_075696171.1	WP_075696174.1	WP_075696175.1	WP_075696172.1
Acinetobacter soli	WP_025095189.1	WP_004945800.1	WP_076032924.1	WP_076032922.1	WP_076032921.1	WP_076032923.1
Acinetobacter sp.	RUP37323.1	RUP37322.1	RUP37321.1	RUP37320.1	RUP37319.1	RUP37318.1
Anaplasma centrale str. Israel	YP_003328325.1	YP_003328822.1		WP_012880290.1	YP_003328228.1	YP_003328623.1	Gillespie, 2012
Anaplasma marginale str. St. Maries	YP_154121.1	YP_153625.1		WP_011114671.1	YP_154232.1	YP_153824.1	Gillespie, 2012
Anaplasma phagocytophilum	WP_011450360.1	WP_011451057.1		WP_011450188.1	WP_011451265.1	WP_011450603.1	Gillespie, 2012
Bacillus thuringiensis	OFD05303.1	KKB30500.1	KKB30501.1	AJI33595.1	OFD01646.1	OFD05308.1
Bordetella avium	WP_012416523.1	WP_012418109.1	WP_012418110.1	WP_012415938.1	WP_012418111.1	WP_012418108.1	Gillespie, 2012
Bordetella bronchiseptica	WP_010926132.1	WP_003810373.1	WP_010926790.1	KFJ71033.1	WP_010926791.1	WP_003810375.1	Gillespie, 2012
Bordetella parapertussis	WP_010926132.1	WP_010928201.1	WP_010928200.1	WP_015038757.1	WP_010928199.1	WP_010928202.1	Gillespie, 2012
Bordetella pertussis Tohama I	NP_881326.1	NP_880814.1	NP_880813.1	WP_019249497.1	NP_880812.1	NP_880815.1	Gillespie, 2012
Candidatus Fokinia solitaria	WP_108673554.1	WP_108673152.1	WP_108673151.1	WP_108673150.1	WP_108673149.1	WP_108673148.1
Candidatus Hamiltonella defensa (Bemisia tabaci)	ASX26832.1	CED79153.1	CED79058.1	CED79152.1	CED79151.1	CED78861.1	Rihova, 2017
Candidatus Midichloria mitochondrii IricVA	AEI88447.1		WP_013950661.1	WP_013950659.1	AEI88442.1	AEI88767.1	Rihova, 2017
Candidatus Odyssella thessalonicensis	WP_010297754.1	WP_010300154.1		WP_010299168.1	WP_010301042.1	WP_010301037.1
Candidatus Paracaedibacter symbiosus	WP_032112082.1	WP_032112865.1		WP_052046020.1	WP_032112763.1	WP_032112762.1
Candidatus Rubidus massiliensis	CDZ80254.1	CDZ81627.1			CDZ80252.1	CDZ80251.1
Cardinium endosymbiont cBtQ1 of Bemisia tabaci			CDG50087.1	CDG50086.1	CDG50085.1	CDG50084.1	Rihova, 2017
Cardinium endosymbiont of Encarsia pergandiella	WP_014934708.1	WP_014934709.1	WP_014934710.1	WP_014934711.1	WP_014934712.1	WP_014934713.1	Gerth, 2016
Cardinium endosymbiont of Sogatella furcifera	AXI24643.1	AXI24642.1	AXI24641.1	AXI24640.1	AXI24639.1	AXI24638.1
Chlamydia avium 10DC88	AHK63350.1	AHK63351.1			AHK63352.1	AHK63353.1
Chlamydia pneumoniae CWL029	NP_225238.1	NP_225237.1			NP_225236.1	NP_225235.1
Chlamydia psittaci 02DC21	EPJ21442.1	EPJ21443.1			EPJ21444.1	EPJ21445.1
Chlamydia sp. 32-24	OJU81642.1	OJU81643.1			OJU81644.1	OJU81645.1
Chlamydiales bacterium 38-26	OJV08162.1	OJV08163.1			OJV08164.1	OJV08165.1	Gillespie, 2012
Criblamydia sequanensis CRIB-18	CDR34856.1	CDR34857.1			CDR34858.1	CDR34859.1
Crocosphaera subtropica	WP_012362429.1	WP_012362360.1	WP_009543771.1	WP_012362359.1	WP_009545318.1	WP_009547763.1	Gillespie, 2012
Crocosphaera watsonii WH 8501	ZP_00514954.1	ZP_00515864.1	ZP_00515865.1		ZP_00515520.1	ZP_00514990.1	Gillespie, 2012
Ehrlichia canis	WP_011304766.1	WP_011304300.1		WP_011304460.1	WP_011304995.1	WP_011304497.1	Gillespie, 2012
Ehrlichia chaffeensis str. Arkansas	WP_006009950.1	WP_011452914.1		WP_006010252.1	WP_011453008.1	WP_006011156.1	Gillespie, 2012
Ehrlichia ruminantium str. Gardel	YP_196599.1	YP_196094.1		WP_062850782.1	YP_196818.1	YP_196321.1	Gillespie, 2012
Escherichia coli str. K-12 substr. MG1655	NP_415296.1	NP_415297.1	NP_417871.1	NP_415298.1	NP_415299.1	NP_415295.1	Gillespie, 2012
Geobacter sulfurreducens	BBA70085.1	BBA71064.1	WP_014551897.1	BBA71062.1	BBA70084.1	WP_010942227.1	Rihova, 2017
Gluconacetobacter diazotrophicus	WP_012227175.1	WP_012225540.1	WP_012225541.1	WP_012225510.1	WP_012225546.1	WP_012225539.1	Gillespie, 2012
Holospora curviuscula	PPE03939.1	PPE03940.1		PPE03230.1	PPE03231.1	PPE06926.1
Holospora elegans E1	GAJ46636.1	GAJ46635.1		GAJ46185.1	GAJ46186.1	GAJ46112.1
Holospora obtusa F1	ETZ06678.1	ETZ06677.1		ETZ07292.1	ETZ07293.1	ETZ07326.1
Holospora undulata HU1	ETZ05276.1	ETZ05275.1		ETZ05470.1	ETZ05469.1	ETZ04446.1
Komagataeibacter hansenii ATCC 23769	EFG84903.1	EFG84030.1	EFG84031.1	EFG84012.1	EFG84032.1	EFG84029.1	Gillespie, 2012
Kurthia sp. 538-KA26	BAB39458.1	BAB39461.1	BAB39462.1	BAB39463.1	BAB39454.1	BAB39453.1	Gillespie, 2012
Lawsonia intracellularis N343	AGC49837.1	AGC49838.1	AGC49839.1	AGC49840.1	AGC49841.1	AGC49842.1
Lawsonia intracellularis PHE/MN1-00	WP_015353734.1	WP_011526506.1	WP_011526507.1	WP_011526508.1	WP_011526509.1	WP_011526510.1
Legionella endosymbiont of Polyplax serrata	WP_100114774.1	WP_100114773.1	WP_100114772.1	WP_100114771.1	WP_100114770.1	WP_100114769.1	Gillespie, 2012
Legionella longbeachae D-4968	ZP_06188813.1	ZP_06188814.1	ZP_06188815.1	ZP_06186482.1	ZP_06188816.1	ZP_06188812.1	Rihova, 2017
Legionella pneumophila	WP_010947201.1	WP_011213757.1	WP_011213758.1	WP_015961430.1	WP_011213759.1	WP_011213756.1	Gillespie, 2012
Legionella pneumophila str. Corby	WP_011946473.1	WP_011946474.1	WP_011946475.1	WP_011947175.1	WP_011946476.1	WP_011946472.1	Gillespie, 2012
Magnetospirillum magneticum	WP_011385136.1	WP_011385138.1	WP_011385139.1	WP_011385140.1	WP_011385141.1	WP_011385142.1	Gillespie, 2012
Mariniblastus fucicola	WP_075084175.1	WP_075084189.1			WP_075083833.1	WP_075086268.1	Gillespie, 2012
Methylococcus capsulatus str. Bath	AAU92557.1	AAU92556.1	AAU92555.1	AAU92554.1	AAU92553.1	AAU90730.1
Neisseria canis	WP_085416237.1	OSI13109.1	OSI11028.1	OSI11981.1	OSI11980.1	OSI13108.1	Rihova, 2017
Neisseria gonorrhoeae	PAX24294.1	PPZ89994.1	CFG82724.1	PAX27134.1	SCW18601.1	AKP15684.1
Neisseria iguanae	PSJ80280.1	PSJ80039.1		PSJ80041.1	PSJ80042.1	PSJ80037.1	Rihova, 2017
Neisseria lactamica	WP_118779692.1	WP_019272525.1	WP_096108758.1	WP_019272527.1	WP_118786980.1	WP_118778123.1
Neisseria meningitidis MC58	NP_274174.1	NP_273519.1	NP_273326.1	NP_273521.1	NP_273775.1	NP_273774.1
Neisseria polysaccharea	WP_025458390.1	WP_002212568.1	WP_139042335.1	WP_002224953.1	WP_003749559.1	WP_107862553.1	Gillespie, 2012
Neisseria wadsworthii	WP_107688506.1	WP_009117386.1	WP_009115360.1	WP_107688075.1	WP_009115960.1	WP_009117385.1
Neorickettsia helminthoeca str. Oregon	AHX11523.1	WP_038559692.1	AHX11526.1	AHX11528.1	WP_038559701.1	AHX11530.1
Neorickettsia risticii	WP_015816456.1	WP_015816458.1	WP_015816459.1	WP_015816460.1	WP_015816461.1	WP_015816462.1
Neorickettsia risticii str. Illinois	YP_003081798.1	YP_003081800.1	YP_003081801.1	YP_003081802.1	YP_003081803.1	YP_003081804.1	Gillespie, 2012
Neorickettsia sennetsu	WP_011451998.1	WP_011451999.1	WP_011452000.1	WP_011452001.1	WP_011452003.1	WP_011452004.1	Gillespie, 2012
Neorickettsia sp. 179522	KYH12919.1	KYH12628.1	WP_067979654.1	WP_067979658.1	WP_067979668.1	KYH12632.1
Nitrococcus mobilis Nb-231	ZP_01127181.1	ZP_01128607.1	ZP_01128606.1	ZP_01127180.1	ZP_01125955.1	ZP_01125956.1	Gillespie, 2012
Occidentia massiliensis	WP_019231358.1	WP_019231357.1		WP_083857255.1	WP_019231355.1	WP_019231354.1
Parachlamydia acanthamoebae str. Hall's coccus	ZP_06300151.1	ZP_06299042.1	ZP_06300545.1	ZP_06299041.1	ZP_06299039.1	ZP_06299038.1	Gillespie, 2012
Pseudomonas aeruginosa PAO1	NP_249191.1	NP_249192.1	NP_249193.1	NP_249194.1	NP_249195.1	NP_249111.1	Gillespie, 2012
Rickettsia buchneri	KDO02151.1	KDO02150.1	KDO02149.1	KDO02148.1	KDO02190.1	KDO02146.1
Rickettsia endosymbiont of Ixodes scapularis	EER20800.1	EER20799.1	EER20798.1	EER20797.1	EER20796.1	EER20795.1	Gillespie, 2012
Rickettsiales endosymbiont of Peranema trichophorum	RZI47569.1	RZI47575.1	RZI47570.1	RZI47571.1	RZI47572.1	RZI47573.1	Muñoz-Gomez, 2019
Vibrio cholerae B33	ZP_01976488.1	ZP_01976491.1	ZP_01973913.1	ZP_01976489.1	ZP_01976490.1	ZP_04400515.1	Gillespie, 2012
Vulgatibacter incomptus	AKU92286.1	AKU92012.1	AKU92011.1	AKU92010.1	AKU92285.1	AKU92881.1
Wigglesworthia glossinidia	WP_041943847.1	WP_014354082.1	WP_014353949.1	WP_014354081.1	WP_014354080.1	WP_011070256.1
Wolbachia endosymbiont of Armadillidium vulgare str. wVulC	KLT21795.1	KLT21796.1	KLT21797.1	KLT21798.1	KLT21799.1	KLT21800.1	Cerveau, 2015
Wolbachia endosymbiont of Cimex lectularius	WP_041046003.1	WP_041046707.1	WP_041046002.1	WP_041046000.1	WP_041045998.1	WP_041045996.1	Gerth, 2016
Wolbachia endosymbiont of Ctenocephalidis felis wCfeT	WP_168464634.1	WP_168464937.1	WP_168464635.1	WP_168464636.1	WP_168464637.1	WP_168464638.1
Wolbachia endosymbiont of Laodelphax striatellus	WP_143688783.1	WP_143688782.1	WP_143688781.1	WP_143688780.1	WP_143688779.1	WP_143688926.1
Wolbachia endosymbiont of Nilaparvata lugens	WP_143689921.1	WP_143689920.1	WP_143689919.1	WP_143689918.1	WP_143689917.1	WP_143689916.1
Wolbachia endosymbiont wNfla	WP_065095353.1	WP_065095354.1	WP_012673268.1	WP_065095119.1	WP_065095357.1	WP_065095358.1	Gerth, 2016
Wolbachia endosymbiont wNleu	WP_065095353.1	WP_065095354.1	WP_012673268.1	WP_065095119.1	WP_065095357.1	WP_065095358.1	Gerth, 2016
Wolbachia sp. KTCN	BAP01373.1	BAP01372.1			BAP01371.1	BAP01370.1
Wolbachia sp. SYDL	BAP01350.1	BAP01349.1	BAP01348.1	BAP01347.1	BAP01346.1	BAP01345.1
Wolbachia sp. TIH	BAP01366.1	BAP01365.1	BAP01364.1	BAP01363.1	BAP01362.1	BAP01361.1
Wolbachia sp. TUA	BAP01358.1	BAP01357.1	BAP01356.1	BAP01355.1	BAP01354.1	BAP01353.1
Xylella fastidiosa	WP_010892613.1	WP_010893861.1	WP_010893860.1	WP_010894552.1	WP_010894919.1	WP_010892732.1	Gillespie, 2012
Zymomonas mobilis	WP_011240066.1	WP_011241642.1	WP_011241641.1	WP_025420226.1	WP_011241640.1	WP_011241643.1	Gillespie, 2012
Candidatus Deianiraea vastatrix	QED23385	QED23173		QED23174	QED23175	QED23130
Trichoplax sp. H2 endosymbiont	MSO13787	MSO13769		MSO13768	MSO13771	MSO13786
Candidatus Aquarickettsia rohweri	RST64248	RST64249		RST64251	RST64252
Rickettsiales bacterium str. Ac37b	AIL65627	AIL64706		AIL65044	AIL65043	AIL64456
Rickettsiales endosymbiont of Stachyamoeba lipophora	AZL16075	AZL16076		AZL16078	AZL16079	AZL16074
