# Supplementary material for: Evolution of Wolbachia mutualism and reproductive parasitism: insight from two novel strains that co-infect cat fleas
Source: PeerJ. 2020 Dec 17;8:e10646. doi: 10.7717/peerj.10646 (PMC7750005; doi:10.7717/peerj.10646)
Supplement: Supplemental Information 7 [file peerj-08-10646-s007.xlsx]

## Sheet: Data
Taxon	-15	-14	-13	-12	-11	-10	-9	-8	-7	-6	-5	-4	-3	-2	-1	BOOM		1	2	3	4	5	6	7	8	9	10	11	12	13	14	15
Wolbachia endosymbiont of Ctenocephalidis felis wCfeT	WP_168464622.1 (hypothetical protein)	cds-HF197_RS05890 (Transposase) (PSEUDOGENE)	WP_168464623.1 (hypothetical protein)	WP_168464624.1 (hypothetical protein)	cds-HF197_RS05905 (IS5 family transposase) (PSEUDOGENE)	WP_168464626.1 (hypothetical protein) PSEUDOGENE	WP_168464625.1 (hypothetical protein)	WP_168464626.1 (hypothetical protein)	WP_168464627.1 (Pantoate--beta-alanine ligase (EC 6.3.2.1))	WP_168464628.1 (DUF2520 domain-containing protein)	WP_168464629.1 (Aspartate 1-decarboxylase (EC 4.1.1.11))	WP_168464630.1 (3-methyl-2-oxobutanoate hydroxymethyltransferase (EC 2.1.2.11))	WP_168464631.1 (Branched-chain amino acid dehydrogenase [deaminating] (EC 1.4.1.9)(EC 1.4.1.23))	WP_168464632.1 (Cysteine desulfurase (EC 2.8.1.7) > IscS)	WP_168464633.1 (AdoMet-AdoHcy transporter 2)	WP_168464634.1 (biotin synthase BioB)	WP_168464638.1 (Adenosylmethionine-8-amino-7-oxononanoate aminotransferase (EC 2.6.1.62))	WP_168464639.1 (Iron-sulfur cluster assembly iron binding protein IscA)	WP_168464640.1 (Iron-sulfur cluster assembly scaffold protein IscU)	WP_168464641.1 (hypothetical protein)	WP_168464641.1 (hypothetical protein)	WP_168464642.1 (hypothetical protein)	WP_168464940.1 (hypothetical protein)	cds-HF197_RS06020 (transposase) (PSEUDOGENE)	WP_168464942.1 (hypothetical protein)	WP_168464643.1 (DNA ligase (NAD(+)) (EC 6.5.1.2))	WP_168464644.1 (hypothetical protein)	WP_168464944.1 (Retron-type RNA-directed DNA polymerase (EC 2.7.7.49))	cds-HF197_RS06040 (IS66 family transposase) (PSEUDOGENE)	WP_168464645.1 (Endonuclease III (EC 4.2.99.18))	WP_168464646.1 (molecular chaperone DnaJ)	cds-HF197_RS06055 (phage terminase large subunit) (PSEUDOGENE)
Wolbachia endosymbiont of Nilaparvata lugens wLug	WP_143689908.1 (ETC complex I subunit)	cds-BWZ41_RS07105 (hypothetical protein) (PSEUDOGENE)	WP_143689909.1 (16S rRNA (cytosine(1402)-N(4))-methyltransferase RsmH)	WP_143689910.1 (MFS transporter)	WP_006013469.1 (type I methionyl aminopeptidase)	WP_143689911.1 (cell division protein FtsA)	WP_143689912.1 (peptide deformylase)	WP_143689913.1 (uracil-DNA glycosylase)	WP_143689914.1 (group II intron reverse transcriptase/maturase)	cds-BWZ41_RS07145 (transposase) (PSEUDOGENE)	cds-BWZ41_RS07150 (exopolysaccharide biosynthesis protein) (PSEUDOGENE)	cds-BWZ41_RS07155 (IS200/IS605 family transposase) (PSEUDOGENE)	WP_143689915.1 (hypothetical protein)	cds-BWZ41_RS07165 (IS6 family transposase) (PSEUDOGENE)	cds-BWZ41_RS07170 (IS6 family transposase) (PSEUDOGENE)	WP_143689916.1 (adenosylmethionine--8-amino-7-oxononanoate transaminase)	WP_143689921.1 (biotin synthase BioB)	cds-BWZ41_RS07205 (AAA family ATPase) (PSEUDOGENE)	WP_143689020.1 (IS4 family transposase)	WP_143689959.1 (recombinase family protein)	WP_143689009.1 (DUF2924 domain-containing protein)	WP_143689010.1 (ankyrin repeat domain-containing protein)	WP_143689011.1 (ankyrin repeat domain-containing protein)	WP_143689636.1 (phage tail protein)	WP_143689637.1 (baseplate assembly protein J)	WP_143689960.1 (baseplate assembly protein W)	WP_143689922.1 (DUF1016 family protein)	WP_143689923.1 (hypothetical protein)	WP_143689924.1 (phage baseplate assembly protein V)	WP_143689925.1 (hypothetical protein)	WP_143689727.1 (phage tail protein)	WP_143689635.1 (hypothetical protein)
Wolbachia endosymbiont of Laodelphax striatellus wStr	WP_026097253.1 (hypothetical protein)	WP_143688773.1 (hypothetical protein)	WP_143688774.1 (phage major tail tube protein)	WP_143688775.1 (phage tail protein)	WP_143688776.1 (hypothetical protein)	cds-BVG17_RS00975 (transposase) (PSEUDOGENE)	WP_143688733.1 (IS3 family transposase)	WP_143688777.1 (DNA repair protein RadC)	cds-BVG17_RS00990 (helix-turn-helix domain-containing protein) (PSEUDOGENE)	WP_063631095.1 (Rpn family recombination-promoting nuclease/putative transposase)	WP_143688925.1 (hypothetical protein)	cds-BVG17_RS01005 (hypothetical protein) (PSEUDOGENE)	cds-BVG17_RS01010 (transposase) (PSEUDOGENE)	WP_143688733.1 (IS3 family transposase)	WP_143688778.1 (hypothetical protein)	WP_143688926.1 (adenosylmethionine--8-amino-7-oxononanoate transaminase)	WP_143688783.1 (biotin synthase BioB)	WP_143688784.1 (hypothetical protein)	cds-BVG17_RS01060 (recombinase family protein) (PSEUDOGENE)	WP_143688785.1 (DUF2924 domain-containing protein)	WP_143688786.1 (ankyrin repeat domain-containing protein)	WP_143688787.1 (ankyrin repeat domain-containing protein)	WP_143688788.1 (phage tail protein)	WP_143688789.1 (baseplate assembly protein J)	WP_143688790.1 (baseplate assembly protein W)	WP_063630491.1 (IS110 family transposase)	cds-BVG17_RS01100 (baseplate assembly protein W) (PSEUDOGENE)	WP_143688791.1 (DUF1016 family protein)	WP_063630987.1 (hypothetical protein)	WP_143688792.1 (phage baseplate assembly protein V)	WP_143688793.1 (hypothetical protein)	WP_143688794.1 (phage tail protein)
Wolbachia endosymbiont wNfla														cds-BA052_RS03265 (hypothetical protein) (PSEUDOGENE)	WP_065095352.1 (hypothetical protein)	WP_065095353.1 (biotin synthase BioB)	WP_065095358.1 (adenosylmethionine--8-amino-7-oxononanoate transaminase)	WP_156518013.1 (hypothetical protein)	WP_065095360.1 (hypothetical protein)	WP_065095361.1 (hypothetical protein)	WP_065095362.1 (IS5 family transposase)	WP_082941398.1 (transposase)
Wolbachia endosymbiont wNleu														cds-BA051_RS02985 (hypothetical protein) (PSEUDOGENE)	WP_065095352.1 (hypothetical protein)	WP_065095353.1 (biotin synthase BioB)	WP_065095358.1 (adenosylmethionine--8-amino-7-oxononanoate transaminase)	WP_156518098.1 (hypothetical protein)	WP_065095360.1 (hypothetical protein)	WP_065095361.1 (hypothetical protein)	WP_065095362.1 (IS5 family transposase)	WP_082941398.1 (transposase)
Wolbachia endosymbiont of Armadillidium vulgare wVulC	gb|KLT21780.1||gnl|WGS:ALWU|wVul_1525 (TRAM domain-containing protein)	gb|KLT21781.1||gnl|WGS:ALWU|wVul_1526 (uroporphyrinogen decarboxylase)	gb|KLT21782.1||gnl|WGS:ALWU|wVul_1527 (OrpB)	gb|KLT21783.1||gnl|WGS:ALWU|wVul_1528 (transposase)	gb|KLT21784.1||gnl|WGS:ALWU|wVul_1529 (transposase)	gb|KLT21785.1||gnl|WGS:ALWU|wVul_1530 (WO-orf5-like protein)	gb|KLT21786.1||gnl|WGS:ALWU|wVul_1531 (transposase)	gb|KLT21787.1||gnl|WGS:ALWU|wVul_1532 (IS256 family transposase)	gb|KLT21788.1||gnl|WGS:ALWU|wVul_1533 (IS256 family transposase)	gb|KLT21789.1||gnl|WGS:ALWU|wVul_1534 (hypothetical protein)	gb|KLT21790.1||gnl|WGS:ALWU|wVul_1535 (hypothetical protein)	gb|KLT21791.1||gnl|WGS:ALWU|wVul_1536 (hypothetical protein)	gb|KLT21792.1||gnl|WGS:ALWU|wVul_1537 (ISSod13 transposase)	gb|KLT21793.1||gnl|WGS:ALWU|wVul_1538 (transposase (IS4 family) protein)	gb|KLT21794.1||gnl|WGS:ALWU|wVul_1539 (hypothetical protein)	gb|KLT21795.1||gnl|WGS:ALWU|wVul_1540 (biotin synthase)	gb|KLT21800.1||gnl|WGS:ALWU|wVul_1545 (adenosylmethionine-8-amino-7-oxononanoate transaminase)	gb|KLT21801.1||gnl|WGS:ALWU|wVul_1546 (ankyrin repeat domain protein)	gb|KLT21802.1||gnl|WGS:ALWU|wVul_1547 (Putative transposase of IS4/5 family)	gb|KLT21803.1||gnl|WGS:ALWU|wVul_1548 (hypothetical protein)	gb|KLT21804.1||gnl|WGS:ALWU|wVul_1549 (hypothetical protein)	gb|KLT21805.1||gnl|WGS:ALWU|wVul_1550 (hypothetical protein)	gb|KLT21806.1||gnl|WGS:ALWU|wVul_1551 (pentapeptide repeat-containing protein)	gb|KLT21807.1||gnl|WGS:ALWU|wVul_1552 (transposase)	gb|KLT21808.1||gnl|WGS:ALWU|wVul_1553 (hypothetical protein)	gb|KLT21809.1||gnl|WGS:ALWU|wVul_1554 (transposase of IS3 family)	gb|KLT21810.1||gnl|WGS:ALWU|wVul_1555 (transposase putative)	gb|KLT21811.1||gnl|WGS:ALWU|wVul_1556 (ankyrin repeat domain protein)	gb|KLT21812.1||gnl|WGS:ALWU|wVul_1557 (hypothetical protein)	gb|KLT21813.1||gnl|WGS:ALWU|wVul_1558 (PD-(D/E)XK nuclease family transposase)	gb|KLT21814.1||gnl|WGS:ALWU|wVul_1559 (RNA-directed DNA polymerase)	gb|KLT21815.1||gnl|WGS:ALWU|wVul_1560 (RT-like superfamily protein)
Wolbachia sp. KTCN															dbj|BAP01369.1| (ankylin repeat-containing protein like)	dbj|BAP01370.1| (adenosylmethionine-8-amino-7-oxononanoate aminotransferase)	dbj|BAP01373.1| (biotin synthase)	dbj|BAP01374.1| (hypothetical protein)	dbj|BAP01375.1| (5-(carboxyamino)imidazole ribonucleotide synthetase)
Wolbachia sp. SYDL															No_ID (ankylin repeat-containing protein like) (PSEUDOGENE)	dbj|BAP01345.1| (adenosylmethionine-8-amino-7-oxononanoate aminotransferase)	dbj|BAP01350.1| (biotin synthase)	dbj|BAP01351.1| (hypothetical protein)	dbj|BAP01352.1| (5-(carboxyamino)imidazole ribonucleotide synthetase)
Wolbachia sp. TIH															No_ID (ankylin repeat-containing protein like) (PSEUDOGENE)	dbj|BAP01361.1| (adenosylmethionine-8-amino-7-oxononanoate aminotransferase)	dbj|BAP01366.1| (biotin synthase)	dbj|BAP01367.1| (hypothetical protein)	dbj|BAP01368.1| (5-(carboxyamino)imidazole ribonucleotide synthetase)
Wolbachia endosymbiont of Cimex lectularius wCle	cds-WCLE_RS04395 (Rpn family recombination-promoting nuclease/putative transposase) (PSEUDOGENE)	WP_041045982.1 (ankyrin repeat domain-containing protein)	cds-WCLE_RS07480 (IS5 family transposase) (PSEUDOGENE)	WP_041045984.1 (hypothetical protein)	WP_041045986.1 (ankyrin repeat domain-containing protein)	cds-WCLE_RS04425 (IS630 family transposase) (PSEUDOGENE)	WP_084221171.1 (hypothetical protein)	WP_145971858.1 (IS4 family transposase)	WP_084221190.1 (hypothetical protein)	WP_145971859.1 (hypothetical protein)	WP_041045992.1 (Rpn family recombination-promoting nuclease/putative transposase)	cds-WCLE_RS04445 (thiamine diphosphokinase) (PSEUDOGENE)	WP_145971860.1 (IS5 family transposase)	WP_145971860.1 (IS5 family transposase)	WP_084221192.1 (hypothetical protein)	WP_041045996.1 (adenosylmethionine--8-amino-7-oxononanoate transaminase)	WP_041046003.1 (biotin synthase BioB)	WP_041046004.1 (5-(carboxyamino)imidazole ribonucleotide synthase)	WP_041046006.1 (Co2+/Mg2+ efflux protein ApaG)	WP_041046008.1 (iron ABC transporter permease)	WP_041046010.1 (rhodanese-related sulfurtransferase)	cds-WCLE_RS04515 (Rpn family recombination-promoting nuclease/putative transposase) (PSEUDOGENE)	WP_145971824.1 (IS5 family transposase)	WP_145971824.1 (IS5 family transposase)	cds-WCLE_RS04525 (transposase) (PSEUDOGENE)	WP_041046012.1 (excinuclease ABC subunit UvrA)	cds-WCLE_RS04535 (hypothetical protein) (PSEUDOGENE)	WP_145971824.1 (IS5 family transposase)	WP_145971824.1 (IS5 family transposase)	WP_041045802.1 (translation initiation factor IF-1)	WP_041045804.1 (septum formation protein Maf)	WP_041045806.1 (hypothetical protein)
Wolbachia sp. TUA															No_ID (ankylin repeat-containing protein like) (PSEUDOGENE)	dbj|BAP01353.1| (adenosylmethionine-8-amino-7-oxononanoate aminotransferase)	dbj|BAP01358.1| (biotin synthase)	dbj|BAP01359.1| (hypothetical protein)	dbj|BAP01360.1| (5-(carboxyamino)imidazole ribonucleotide synthetase)
